# Supplementary material for: Understanding the effect of sociodemographic and psychological latent characteristics on flex-route transit acceptance
Source: PLoS One. 2023 Feb 6;18(2):e0279058. doi: 10.1371/journal.pone.0279058 (PMC9901740; doi:10.1371/journal.pone.0279058)
Supplement: S1 Data — (XLSX) [file pone.0279058.s001.xlsx]

## Sheet: Sociodemographic characteristic
Age	Gender	Education	Income	Child	Car availability	Familiarity
12~18	Female	9-	5000-	0	0	2
50~60	Male	10~12	5001~7000	1+	1+	2
50~60	Female	10~12	5001~7000	1+	0	2
50~60	Female	9-	5001~7000	0	0	2
60+	Male	9-	5001~7000	0	0	2
12~18	Female	9-	5001~7000	0	0	2
19~30	Female	10~12	5001~7000	1+	0	2
50~60	Female	9-	5001~7000	0	1+	6
30~40	Male	9-	5000-	0	0	1
60+	Female	10~12	5001~7000	0	0	3
12~18	Female	10~12	5000-	0	0	4
30~40	Female	10~12	5000-	1+	0	2
30~40	Male	9-	5001~7000	0	0	4
30~40	Female	9-	5001~7000	1+	1+	1
50~60	Female	10~12	5000-	0	0	3
30~40	Female	10~12	5000-	1+	0	1
19~30	Male	10~12	5001~7000	1+	0	3
60+	Female	9-	5001~7000	0	0	2
19~30	Female	9-	5000-	0	0	1
19~30	Female	10~12	5001~7000	1+	1+	1
50~60	Male	10~12	5001~7000	1+	0	1
40~50	Female	10~12	5001~7000	0	0	1
40~50	Female	9-	5000-	0	0	2
19~30	Female	10~12	5001~7000	0	0	6
50~60	Female	10~12	5001~7000	1+	0	1
19~30	Male	10~12	5001~7000	0	0	1
19~30	Female	10~12	5000-	1+	1+	3
30~40	Female	10~12	5000-	0	0	1
30~40	Male	10~12	5000-	0	0	1
40~50	Female	10~12	5000-	1+	0	2
60+	Female	10~12	5001~7000	0	0	5
30~40	Female	10~12	5000-	0	0	5
60+	Male	10~12	5001~7000	0	0	3
50~60	Female	10~12	5000-	0	1+	2
30~40	Female	9-	5000-	0	0	2
50~60	Male	10~12	5001~7000	0	0	1
40~50	Female	10~12	5000-	1+	0	6
19~30	Male	9-	5001~7000	1+	0	1
50~60	Male	9-	5001~7000	1+	0	2
50~60	Female	10~12	5000-	1+	0	5
30~40	Male	9-	5001~7000	1+	1+	1
50~60	Female	10~12	5000-	0	0	2
50~60	Female	10~12	5000-	0	0	3
40~50	Female	9-	5000-	0	0	1
30~40	Male	10~12	5001~7000	1+	1+	2
30~40	Female	10~12	5000-	1+	0	3
40~50	Female	13+	5000-	1+	0	2
12~18	Male	9-	5001~7000	0	0	4
30~40	Male	10~12	5001~7000	0	0	3
30~40	Female	10~12	5000-	1+	1+	3
12~18	Female	9-	5000-	1+	0	1
19~30	Male	9-	5001~7000	1+	0	6
50~60	Male	10~12	5001~7000	0	0	1
40~50	Female	13+	5000-	0	0	3
12~18	Female	10~12	5000-	0	1+	1
40~50	Female	9-	5000-	0	0	3
40~50	Female	10~12	5000-	1+	0	5
19~30	Female	13+	5000-	0	1+	2
30~40	Male	13+	5001~7000	1+	0	1
50~60	Male	10~12	5001~7000	1+	0	2
30~40	Male	13+	5001~7000	1+	0	2
40~50	Male	10~12	5001~7000	1+	0	3
19~30	Female	9-	5000-	1+	1+	4
30~40	Female	13+	5000-	1+	0	2
30~40	Male	13+	5001~7000	0	0	1
30~40	Female	13+	5000-	1+	0	1
40~50	Male	9-	5001~7000	0	0	2
30~40	Female	9-	5000-	0	1+	5
50~60	Male	10~12	5001~7000	1+	0	2
40~50	Male	9-	5001~7000	1+	0	2
30~40	Female	9-	5000-	0	0	3
60+	Female	9-	5000-	0	0	1
40~50	Male	9-	5001~7000	0	1+	5
19~30	Male	10~12	5001~7000	0	0	3
50~60	Male	10~12	5001~7000	1+	0	2
60+	Female	10~12	5000-	1+	0	2
30~40	Male	9-	5000-	1+	0	4
40~50	Male	10~12	5000-	1+	0	2
30~40	Female	10~12	5000-	0	0	3
19~30	Male	13+	5000-	0	0	6
12~18	Male	9-	5001~7000	1+	0	1
12~18	Male	9-	5001~7000	0	1+	1
50~60	Female	9-	5001~7000	1+	0	1
12~18	Male	13+	5001~7000	0	0	3
30~40	Male	10~12	5001~7000	1+	0	1
19~30	Male	10~12	5001~7000	0	0	1
30~40	Male	10~12	5000-	0	0	4
40~50	Female	13+	5001~7000	1+	0	2
12~18	Male	13+	5000-	0	0	5
19~30	Male	10~12	5001~7000	1+	0	2
12~18	Male	9-	5000-	0	0	1
30~40	Male	9-	5000-	1+	1+	1
50~60	Female	9-	5000-	1+	0	1
19~30	Male	13+	5000-	0	0	5
60+	Male	10~12	5001~7000	1+	0	2
40~50	Male	10~12	5001~7000	0	0	2
19~30	Female	10~12	5001~7000	0	0	2
40~50	Male	13+	5001~7000	0	1+	3
30~40	Male	13+	5000-	1+	0	4
40~50	Female	10~12	5001~7000	1+	0	2
60+	Male	13+	5001~7000	1+	0	4
50~60	Male	9-	5001~7000	0	0	1
30~40	Male	10~12	5001~7000	0	0	1
30~40	Male	13+	5001~7000	0	0	1
30~40	Female	13+	5000-	1+	0	2
19~30	Male	9-	5001~7000	1+	0	2
40~50	Male	10~12	5000-	0	0	3
50~60	Male	9-	5001~7000	0	0	1
40~50	Male	9-	5000-	0	0	4
19~30	Female	9-	5000-	0	1+	3
40~50	Male	13+	5001~7000	1+	0	2
30~40	Male	10~12	5000-	1+	0	3
40~50	Male	13+	5000-	1+	0	1
30~40	Male	9-	5001~7000	1+	0	4
19~30	Male	9-	5000-	1+	0	1
40~50	Male	10~12	5001~7000	1+	1+	6
30~40	Male	13+	5001~7000	0	0	1
50~60	Male	9-	5000-	0	0	2
30~40	Male	10~12	5000-	0	0	6
40~50	Male	9-	5001~7000	0	0	3
12~18	Male	13+	5000-	0	1+	1
30~40	Male	10~12	5001~7000	0	0	2
30~40	Male	13+	5001~7000	0	0	1
40~50	Male	13+	5001~7000	1+	0	3
12~18	Male	13+	5000-	0	0	2
40~50	Male	9-	5000-	0	0	1
40~50	Male	13+	5001~7000	0	1+	4
19~30	Male	13+	5000-	1+	0	2
30~40	Male	9-	5001~7000	0	0	1
12~18	Female	9-	5001~7000	0	0	3
12~18	Female	13+	5001~7000	0	1+	1
50~60	Female	9-	5001~7000	0	0	2
19~30	Female	10~12	5001~7000	0	0	1
50~60	Female	10~12	5001~7000	1+	0	6
50~60	Female	9-	5001~7000	0	1+	3
19~30	Female	13+	5001~7000	0	0	3
50~60	Male	9-	5000-	1+	0	3
40~50	Male	10~12	5000-	0	0	1
30~40	Male	9-	5000-	1+	0	4
30~40	Female	9-	7001~9000	0	0	3
40~50	Female	10~12	7001~9000	1+	0	1
19~30	Female	9-	7001~9000	0	0	2
12~18	Female	13+	7001~9000	0	0	2
12~18	Male	13+	5000-	1+	1+	4
40~50	Male	9-	5000-	0	0	1
12~18	Female	13+	7001~9000	0	0	2
60+	Male	10~12	5000-	0	0	2
30~40	Female	9-	7001~9000	1+	0	3
40~50	Female	10~12	7001~9000	0	0	3
19~30	Male	13+	5000-	0	0	6
19~30	Female	9-	7001~9000	0	0	3
40~50	Male	9-	5000-	0	0	2
12~18	Female	13+	7001~9000	0	1+	2
60+	Male	13+	5000-	1+	0	1
40~50	Female	9-	7001~9000	0	0	1
30~40	Male	9-	5000-	0	0	1
19~30	Male	9-	5000-	0	0	2
30~40	Female	10~12	7001~9000	1+	0	3
19~30	Female	13+	7001~9000	1+	0	6
19~30	Male	10~12	5000-	1+	0	1
40~50	Male	9-	5000-	0	0	1
40~50	Male	9-	5000-	0	0	6
60+	Female	9-	7001~9000	0	0	3
40~50	Female	13+	7001~9000	0	1+	3
19~30	Male	9-	5000-	1+	0	3
60+	Male	10~12	5000-	0	0	1
19~30	Female	13+	7001~9000	1+	0	1
19~30	Male	9-	5000-	0	0	2
30~40	Female	9-	7001~9000	0	1+	3
19~30	Male	9-	5000-	1+	0	2
30~40	Male	10~12	5000-	0	0	4
30~40	Male	13+	5000-	0	0	1
19~30	Male	9-	5000-	0	1+	3
30~40	Male	9-	5000-	1+	0	4
50~60	Female	13+	5000-	1+	0	1
12~18	Female	9-	5000-	1+	0	4
30~40	Female	10~12	5000-	1+	1+	2
40~50	Female	9-	5000-	1+	0	6
50~60	Female	10~12	5000-	0	0	1
19~30	Female	9-	7001~9000	0	0	3
40~50	Female	9-	5000-	0	0	6
50~60	Female	13+	5000-	1+	0	1
19~30	Female	13+	5000-	1+	0	2
30~40	Female	13+	5000-	0	0	5
30~40	Female	10~12	7001~9000	1+	1+	1
60+	Female	13+	7001~9000	0	0	1
60+	Female	9-	7001~9000	1+	0	1
60+	Female	13+	7001~9000	0	0	2
12~18	Female	13+	5000-	1+	1+	1
50~60	Female	10~12	5000-	0	0	3
12~18	Female	13+	5000-	0	0	3
60+	Female	13+	7001~9000	1+	0	1
30~40	Female	13+	5000-	1+	1+	4
30~40	Female	9-	5000-	1+	0	5
30~40	Female	13+	7001~9000	0	0	2
60+	Female	13+	7001~9000	1+	1+	1
30~40	Female	10~12	5000-	1+	0	2
30~40	Female	9-	7001~9000	0	0	1
19~30	Female	10~12	5000-	0	1+	2
19~30	Female	13+	5000-	0	0	3
40~50	Female	10~12	7001~9000	1+	1+	3
19~30	Female	9-	5000-	1+	0	1
40~50	Female	10~12	5000-	1+	0	3
60+	Male	9-	7001~9000	1+	0	2
30~40	Male	10~12	7001~9000	1+	0	3
19~30	Male	9-	7001~9000	1+	0	5
60+	Male	9-	7001~9000	0	0	2
60+	Male	10~12	7001~9000	0	0	2
19~30	Male	10~12	7001~9000	1+	0	2
19~30	Male	9-	7001~9000	0	0	1
60+	Female	10~12	5000-	1+	1+	2
50~60	Female	13+	5000-	0	0	3
19~30	Female	13+	5000-	1+	0	3
30~40	Male	9-	7001~9000	0	1+	1
60+	Female	10~12	5000-	0	1+	2
30~40	Male	9-	7001~9000	1+	0	2
60+	Female	13+	5000-	1+	0	2
19~30	Female	9-	5000-	1+	0	4
40~50	Female	10~12	5000-	0	0	2
30~40	Female	10~12	5000-	1+	0	2
30~40	Female	9-	5000-	0	1+	6
12~18	Male	9-	7001~9000	1+	0	4
19~30	Male	9-	7001~9000	0	0	6
40~50	Male	13+	7001~9000	1+	1+	1
50~60	Male	10~12	7001~9000	1+	1+	5
30~40	Female	10~12	5000-	1+	0	1
30~40	Male	13+	7001~9000	1+	1+	6
60+	Female	13+	5000-	0	0	1
60+	Female	10~12	5000-	1+	1+	3
30~40	Female	9-	5000-	1+	0	6
40~50	Male	10~12	7001~9000	1+	0	6
19~30	Male	10~12	7001~9000	0	0	2
50~60	Male	13+	7001~9000	0	1+	3
40~50	Female	9-	5000-	1+	0	2
30~40	Female	9-	5000-	0	0	4
40~50	Male	10~12	7001~9000	0	1+	2
60+	Female	9-	5000-	0	0	1
50~60	Male	9-	7001~9000	1+	1+	1
40~50	Female	13+	5000-	1+	0	1
50~60	Male	9-	7001~9000	0	0	4
12~18	Male	9-	7001~9000	0	0	1
12~18	Male	13+	7001~9000	1+	0	3
12~18	Male	10~12	7001~9000	0	1+	1
50~60	Female	13+	5000-	0	0	2
40~50	Male	9-	7001~9000	1+	0	4
19~30	Male	13+	5000-	0	0	4
60+	Male	13+	7001~9000	1+	1+	5
50~60	Male	10~12	7001~9000	1+	0	2
40~50	Male	13+	5000-	1+	0	1
50~60	Male	10~12	7001~9000	0	0	1
19~30	Male	13+	7001~9000	0	0	1
30~40	Male	10~12	7001~9000	1+	0	2
60+	Male	13+	7001~9000	0	1+	3
30~40	Male	10~12	5000-	0	0	5
19~30	Male	13+	5000-	0	0	2
30~40	Male	9-	7001~9000	1+	1+	1
60+	Male	13+	7001~9000	0	0	3
60+	Male	10~12	7001~9000	1+	1+	1
40~50	Male	10~12	5000-	1+	1+	3
30~40	Male	10~12	7001~9000	0	1+	1
19~30	Male	10~12	7001~9000	0	0	1
30~40	Male	13+	5000-	1+	0	3
30~40	Male	9-	5000-	0	0	1
50~60	Male	10~12	5000-	0	1+	2
40~50	Male	10~12	7001~9000	1+	0	3
30~40	Female	13+	7001~9000	1+	1+	6
30~40	Male	13+	5000-	1+	0	3
40~50	Female	9-	7001~9000	1+	0	2
12~18	Female	10~12	7001~9000	0	1+	6
30~40	Female	13+	7001~9000	1+	0	5
40~50	Female	13+	7001~9000	0	1+	6
12~18	Female	13+	7001~9000	0	0	4
12~18	Male	9-	5000-	0	1+	4
40~50	Male	9-	5000-	0	0	3
50~60	Male	10~12	5000-	1+	0	1
40~50	Female	9-	7001~9000	0	0	5
30~40	Male	9-	5000-	1+	1+	2
50~60	Male	10~12	5000-	1+	0	2
30~40	Male	13+	5000-	0	0	2
12~18	Male	9-	5000-	0	0	1
40~50	Male	9-	5000-	0	0	2
40~50	Male	9-	5000-	1+	1+	2
19~30	Male	10~12	5000-	1+	0	5
12~18	Male	10~12	5000-	0	1+	3
19~30	Male	10~12	5000-	1+	1+	4
19~30	Male	9-	5000-	1+	0	2
40~50	Male	9-	5000-	0	0	1
40~50	Male	13+	5000-	0	0	3
40~50	Female	10~12	7001~9000	0	1+	1
50~60	Female	13+	7001~9000	1+	0	1
12~18	Female	9-	7001~9000	0	1+	5
19~30	Male	9-	5000-	0	0	3
30~40	Male	9-	5000-	0	0	3
19~30	Female	10~12	7001~9000	1+	1+	1
19~30	Male	10~12	5000-	0	1+	6
12~18	Male	13+	5000-	1+	0	2
30~40	Male	9-	5000-	1+	0	2
60+	Male	13+	5000-	0	1+	1
12~18	Female	13+	7001~9000	0	0	1
30~40	Female	9-	7001~9000	0	1+	1
40~50	Male	9-	5000-	1+	0	3
60+	Male	10~12	5000-	0	0	1
50~60	Male	13+	5000-	0	1+	3
40~50	Female	10~12	7001~9000	1+	0	1
50~60	Female	13+	7001~9000	1+	0	5
40~50	Male	10~12	5000-	0	1+	3
40~50	Female	13+	7001~9000	1+	0	1
19~30	Male	13+	5000-	1+	0	1
19~30	Male	13+	5000-	1+	0	6
19~30	Male	10~12	5000-	0	1+	3
30~40	Male	13+	5000-	0	0	3
19~30	Male	9-	5000-	1+	0	1
50~60	Male	9-	5000-	1+	0	1
30~40	Male	9-	5000-	0	1+	3
60+	Male	13+	5000-	1+	0	1
30~40	Female	9-	7001~9000	1+	1+	2
30~40	Male	13+	5000-	0	0	5
12~18	Female	13+	7001~9000	1+	1+	3
50~60	Male	10~12	5000-	0	0	3
19~30	Female	9-	7001~9000	1+	0	5
19~30	Female	13+	7001~9000	0	0	3
40~50	Female	13+	7001~9000	1+	0	3
30~40	Male	10~12	5000-	1+	1+	3
40~50	Female	9-	5000-	0	0	1
40~50	Female	9-	7001~9000	0	0	3
19~30	Female	13+	5000-	1+	0	3
40~50	Female	10~12	7001~9000	1+	1+	1
30~40	Female	13+	5000-	1+	0	2
30~40	Female	9-	5000-	1+	0	1
40~50	Female	10~12	5000-	1+	0	2
40~50	Female	10~12	5000-	0	0	2
30~40	Female	10~12	5000-	1+	0	3
19~30	Female	10~12	7001~9000	1+	1+	3
19~30	Female	10~12	5000-	0	1+	6
40~50	Female	10~12	5000-	1+	1+	3
30~40	Female	9-	5000-	0	0	2
19~30	Female	9-	5000-	0	0	3
12~18	Female	10~12	7001~9000	1+	0	3
40~50	Female	13+	5000-	0	0	3
12~18	Female	9-	7001~9000	1+	0	1
50~60	Female	10~12	7001~9000	0	1+	3
40~50	Female	13+	5000-	0	0	2
60+	Female	13+	7001~9000	1+	0	3
30~40	Female	13+	7001~9000	1+	1+	5
30~40	Female	10~12	5000-	1+	0	1
19~30	Female	10~12	5000-	0	1+	1
60+	Female	9-	5000-	1+	0	3
60+	Female	10~12	7001~9000	1+	1+	1
19~30	Female	9-	5000-	0	0	2
40~50	Female	9-	5000-	1+	1+	1
30~40	Female	9-	7001~9000	1+	0	2
30~40	Female	13+	7001~9000	1+	0	1
50~60	Female	10~12	7001~9000	0	1+	1
19~30	Female	9-	7001~9000	0	1+	1
60+	Female	9-	7001~9000	1+	0	3
19~30	Female	13+	5000-	1+	1+	2
40~50	Female	13+	7001~9000	1+	0	1
50~60	Female	9-	5000-	0	0	1
30~40	Female	10~12	7001~9000	1+	0	3
30~40	Female	10~12	5000-	0	1+	3
30~40	Female	9-	5000-	1+	0	3
30~40	Female	13+	5000-	0	0	1
50~60	Female	10~12	5000-	0	0	3
30~40	Female	9-	7001~9000	0	1+	1
50~60	Female	13+	7001~9000	0	1+	3
30~40	Female	13+	5000-	0	0	1
30~40	Male	13+	5000-	0	0	3
30~40	Female	13+	7001~9000	1+	0	3
60+	Male	10~12	5000-	1+	1+	3
19~30	Male	9-	5000-	0	1+	5
30~40	Female	13+	7001~9000	0	0	2
50~60	Female	13+	7001~9000	0	1+	1
60+	Female	10~12	7001~9000	1+	1+	2
40~50	Female	10~12	7001~9000	0	1+	5
50~60	Female	9-	7001~9000	0	0	3
40~50	Male	9-	7001~9000	0	0	1
30~40	Male	10~12	7001~9000	1+	0	2
30~40	Male	9-	5000-	1+	0	3
50~60	Male	10~12	7001~9000	0	1+	1
50~60	Male	13+	7001~9000	0	0	3
19~30	Male	13+	5000-	1+	0	2
50~60	Male	13+	5000-	0	1+	3
30~40	Male	13+	5000-	0	0	3
12~18	Male	9-	7001~9000	0	0	1
40~50	Male	10~12	5000-	0	1+	6
19~30	Male	13+	5001~7000	0	1+	3
50~60	Male	9-	7001~9000	0	0	3
30~40	Male	9-	7001~9000	1+	0	2
30~40	Male	10~12	5001~7000	1+	0	1
12~18	Male	9-	7001~9000	1+	1+	2
19~30	Male	10~12	7001~9000	0	1+	3
50~60	Male	13+	5001~7000	0	0	2
30~40	Male	13+	5001~7000	1+	1+	5
30~40	Male	10~12	7001~9000	0	0	1
50~60	Male	13+	7001~9000	1+	1+	3
30~40	Male	9-	7001~9000	1+	0	3
50~60	Male	9-	7001~9000	1+	0	1
12~18	Male	13+	7001~9000	1+	1+	3
40~50	Male	13+	7001~9000	1+	0	3
50~60	Male	9-	5001~7000	1+	0	1
19~30	Male	10~12	7001~9000	1+	1+	3
30~40	Male	9-	7001~9000	1+	0	3
12~18	Male	9-	5001~7000	1+	1+	1
40~50	Male	13+	5001~7000	1+	1+	1
12~18	Male	13+	5001~7000	0	0	3
12~18	Male	9-	5001~7000	1+	0	2
12~18	Male	10~12	7001~9000	1+	0	3
50~60	Male	9-	7001~9000	1+	0	2
40~50	Male	13+	7001~9000	1+	0	3
40~50	Male	13+	7001~9000	1+	0	1
50~60	Male	9-	7001~9000	1+	1+	3
40~50	Male	10~12	7001~9000	1+	1+	3
40~50	Male	10~12	7001~9000	1+	0	1
60+	Male	9-	7001~9000	1+	1+	1
30~40	Male	9-	5001~7000	1+	1+	3
60+	Male	9-	7001~9000	1+	0	2
30~40	Male	9-	5001~7000	1+	1+	5
12~18	Male	10~12	7001~9000	1+	0	6
19~30	Male	9-	5001~7000	0	0	1
40~50	Male	10~12	7001~9000	1+	1+	2
50~60	Male	13+	7001~9000	1+	0	1
50~60	Male	10~12	7001~9000	1+	1+	3
19~30	Male	9-	7001~9000	1+	0	1
40~50	Male	9-	7001~9000	1+	0	2
50~60	Male	9-	5001~7000	1+	1+	4
50~60	Male	13+	7001~9000	1+	0	1
50~60	Male	13+	7001~9000	1+	1+	1
12~18	Male	13+	5001~7000	1+	0	3
40~50	Male	10~12	7001~9000	1+	0	5
12~18	Male	13+	5001~7000	1+	0	3
50~60	Male	13+	5001~7000	1+	1+	3
60+	Male	10~12	7001~9000	1+	0	2
12~18	Male	13+	5001~7000	1+	0	1
60+	Male	9-	7001~9000	1+	0	6
50~60	Male	13+	5001~7000	0	0	3
60+	Male	9-	5001~7000	0	1+	1
30~40	Male	13+	5001~7000	0	0	2
12~18	Male	13+	5001~7000	0	1+	2
50~60	Male	9-	5001~7000	0	1+	3
12~18	Male	13+	5001~7000	1+	0	4
19~30	Male	9-	7001~9000	1+	1+	3
40~50	Male	10~12	5001~7000	0	0	6
60+	Male	10~12	7001~9000	1+	0	1
19~30	Male	13+	5001~7000	0	1+	3
30~40	Male	9-	7001~9000	1+	1+	5
30~40	Male	13+	7001~9000	1+	0	1
19~30	Male	9-	5001~7000	1+	1+	1
50~60	Male	9-	5001~7000	0	0	2
50~60	Male	10~12	7001~9000	1+	1+	3
30~40	Male	10~12	7001~9000	1+	1+	1
40~50	Male	10~12	5001~7000	0	1+	3
50~60	Male	9-	5001~7000	1+	0	3
50~60	Male	9-	5001~7000	1+	0	1
19~30	Male	10~12	5001~7000	0	0	1
19~30	Male	9-	5001~7000	0	0	3
30~40	Male	13+	7001~9000	1+	1+	2
50~60	Male	9-	5001~7000	1+	0	2
50~60	Male	13+	5001~7000	1+	1+	3
60+	Male	9-	5001~7000	1+	1+	1
50~60	Male	9-	5001~7000	1+	0	3
60+	Male	10~12	7001~9000	1+	0	3
19~30	Female	10~12	7001~9000	1+	1+	6
30~40	Female	9-	5001~7000	1+	0	1
30~40	Female	9-	5001~7000	0	1+	2
19~30	Female	13+	5001~7000	0	0	3
12~18	Female	10~12	5001~7000	0	1+	2
40~50	Female	9-	5001~7000	0	1+	1
12~18	Female	9-	7001~9000	1+	0	4
50~60	Female	9-	7001~9000	1+	1+	1
50~60	Female	13+	5001~7000	1+	0	3
40~50	Female	9-	7001~9000	1+	1+	2
40~50	Female	13+	5001~7000	0	0	2
19~30	Female	10~12	7001~9000	1+	1+	4
40~50	Female	10~12	7001~9000	1+	0	5
50~60	Female	10~12	7001~9000	1+	0	1
19~30	Female	10~12	7001~9000	1+	0	4
30~40	Female	9-	7001~9000	1+	0	3
40~50	Female	9-	5001~7000	1+	0	1
40~50	Female	9-	5001~7000	0	1+	1
50~60	Female	10~12	7001~9000	1+	1+	2
19~30	Female	13+	7001~9000	1+	0	1
12~18	Female	13+	5001~7000	1+	1+	1
50~60	Female	9-	7001~9000	1+	1+	2
30~40	Female	10~12	5001~7000	0	0	6
50~60	Female	10~12	7001~9000	1+	0	1
40~50	Female	13+	7001~9000	1+	1+	4
40~50	Female	9-	7001~9000	1+	0	1
40~50	Female	9-	7001~9000	1+	0	1
30~40	Female	9-	7001~9000	1+	0	3
40~50	Female	9-	7001~9000	1+	1+	3
30~40	Female	10~12	5001~7000	1+	1+	2
40~50	Female	9-	7001~9000	1+	1+	4
40~50	Female	13+	7001~9000	1+	0	1
50~60	Female	9-	7001~9000	1+	0	2
12~18	Female	9-	5001~7000	1+	0	3
19~30	Female	13+	7001~9000	1+	1+	6
40~50	Female	9-	5001~7000	0	0	2
30~40	Female	9-	5001~7000	1+	1+	6
12~18	Female	13+	5001~7000	0	1+	3
40~50	Female	13+	5001~7000	0	0	1
30~40	Female	9-	7001~9000	1+	1+	6
40~50	Female	13+	5001~7000	1+	1+	2
60+	Female	10~12	5001~7000	1+	0	1
40~50	Female	13+	7001~9000	1+	0	2
50~60	Female	9-	7001~9000	1+	0	1
19~30	Female	10~12	7001~9000	1+	1+	1
12~18	Female	9-	5001~7000	0	1+	3
50~60	Female	13+	5001~7000	0	0	1
30~40	Female	9-	7001~9000	1+	0	2
50~60	Female	10~12	7001~9000	1+	1+	1
30~40	Female	10~12	5001~7000	1+	0	3
50~60	Female	9-	7001~9000	1+	0	6
19~30	Female	13+	5001~7000	0	1+	5
60+	Female	9-	7001~9000	1+	0	1
50~60	Female	13+	7001~9000	1+	0	2
19~30	Female	10~12	7001~9000	1+	0	1
12~18	Female	10~12	5001~7000	0	0	1
50~60	Female	13+	5001~7000	1+	0	4
30~40	Female	10~12	5001~7000	0	1+	1
60+	Female	10~12	5001~7000	1+	1+	5
40~50	Female	10~12	5001~7000	1+	0	4
30~40	Female	10~12	5001~7000	0	0	2
19~30	Female	10~12	5001~7000	1+	1+	1
50~60	Female	10~12	7001~9000	1+	0	3
40~50	Female	10~12	7001~9000	1+	0	7
30~40	Female	9-	7001~9000	1+	1+	4
30~40	Female	9-	7001~9000	1+	0	1
30~40	Female	10~12	7001~9000	1+	0	3
40~50	Female	9-	7001~9000	1+	0	5
40~50	Female	9-	7001~9000	1+	0	2
19~30	Female	10~12	5001~7000	0	1+	3
40~50	Female	9-	5001~7000	0	0	2
50~60	Female	10~12	7001~9000	1+	1+	1
50~60	Female	9-	5001~7000	1+	1+	1
40~50	Female	9-	5001~7000	0	0	2
19~30	Female	9-	7001~9000	1+	0	1
30~40	Male	13+	7001~9000	1+	1+	3
60+	Female	9-	5001~7000	0	0	3
50~60	Female	10~12	5001~7000	0	1+	1
60+	Male	9-	7001~9000	1+	0	1
40~50	Female	9-	5001~7000	1+	0	7
30~40	Female	13+	5001~7000	1+	1+	4
19~30	Female	10~12	5001~7000	0	1+	7
50~60	Male	9-	7001~9000	1+	1+	1
30~40	Male	9-	7001~9000	1+	1+	1
19~30	Female	13+	5001~7000	1+	1+	3
30~40	Male	9-	7001~9000	1+	0	5
19~30	Female	9-	5001~7000	0	1+	3
30~40	Male	10~12	7001~9000	1+	0	2
50~60	Male	9-	5001~7000	1+	0	1
40~50	Male	13+	5001~7000	1+	1+	3
19~30	Male	9-	7001~9000	1+	0	4
40~50	Male	9-	5001~7000	0	0	2
50~60	Male	10~12	7001~9000	1+	1+	5
19~30	Male	13+	5001~7000	1+	0	7
30~40	Male	9-	7001~9000	1+	0	5
19~30	Male	9-	5001~7000	0	0	1
30~40	Male	9-	7001~9000	1+	0	3
12~18	Male	9-	7001~9000	1+	0	3
30~40	Male	9-	5001~7000	0	1+	3
12~18	Male	10~12	5001~7000	0	0	2
40~50	Male	10~12	7001~9000	1+	0	1
40~50	Male	9-	7001~9000	1+	1+	4
40~50	Male	10~12	7001~9000	1+	0	2
30~40	Male	13+	5001~7000	0	0	1
50~60	Male	10~12	7001~9000	1+	1+	1
40~50	Male	10~12	7001~9000	1+	0	1
40~50	Male	10~12	7001~9000	1+	0	2
30~40	Male	13+	7001~9000	1+	1+	2
40~50	Male	10~12	5001~7000	0	1+	3
30~40	Male	10~12	7001~9000	1+	1+	1
50~60	Male	13+	5001~7000	0	1+	1
30~40	Male	10~12	5001~7000	0	1+	4
30~40	Male	13+	5001~7000	0	0	3
40~50	Male	10~12	5001~7000	1+	0	1
40~50	Male	13+	5001~7000	1+	1+	4
50~60	Male	10~12	7001~9000	1+	0	2
40~50	Male	10~12	7001~9000	1+	0	2
19~30	Male	10~12	5001~7000	1+	0	5
12~18	Male	13+	5001~7000	1+	0	1
12~18	Male	10~12	7001~9000	1+	0	5
50~60	Male	10~12	7001~9000	1+	1+	2
40~50	Male	10~12	5001~7000	1+	1+	1
50~60	Male	10~12	5001~7000	1+	1+	7
40~50	Male	10~12	7001~9000	1+	0	2
40~50	Male	10~12	7001~9000	1+	1+	3
19~30	Male	13+	7001~9000	1+	1+	2
19~30	Male	10~12	5001~7000	0	0	5
40~50	Male	13+	5001~7000	0	1+	4
40~50	Male	10~12	7001~9000	1+	1+	1
40~50	Male	10~12	7001~9000	1+	0	2
40~50	Male	13+	5001~7000	0	0	3
12~18	Male	10~12	5001~7000	1+	0	1
40~50	Male	13+	5001~7000	0	0	7
40~50	Male	10~12	5001~7000	0	1+	2
60+	Male	13+	5001~7000	0	0	3
19~30	Male	13+	5001~7000	0	0	1
19~30	Male	10~12	5001~7000	1+	0	3
40~50	Male	13+	5001~7000	1+	1+	4
30~40	Male	10~12	5001~7000	0	1+	2
50~60	Male	13+	7001~9000	1+	0	5
60+	Male	10~12	7001~9000	1+	1+	1
50~60	Male	13+	9001+	1+	1+	1
40~50	Male	10~12	5001~7000	1+	1+	4
60+	Male	13+	9001+	1+	1+	3
30~40	Male	13+	9001+	1+	1+	4
30~40	Male	13+	9001+	1+	0	1
60+	Male	10~12	5001~7000	1+	1+	2
50~60	Male	10~12	9001+	1+	1+	3
40~50	Male	10~12	5001~7000	1+	1+	3
19~30	Male	10~12	9001+	1+	1+	3
30~40	Male	10~12	5001~7000	1+	0	2
30~40	Male	10~12	5001~7000	0	1+	1
30~40	Male	13+	5001~7000	1+	0	3
50~60	Male	13+	5001~7000	0	1+	5
50~60	Male	10~12	9001+	1+	0	2
50~60	Male	10~12	5001~7000	0	1+	4
19~30	Male	10~12	5001~7000	1+	0	3
30~40	Male	10~12	9001+	1+	1+	7
30~40	Female	10~12	5001~7000	1+	0	1
50~60	Male	10~12	9001+	1+	1+	7
30~40	Male	10~12	9001+	1+	0	3
50~60	Female	13+	5001~7000	1+	1+	7
50~60	Female	10~12	5001~7000	0	0	1
50~60	Male	10~12	9001+	1+	0	7
30~40	Female	10~12	5001~7000	1+	0	1
50~60	Female	10~12	5001~7000	0	0	3
30~40	Male	13+	9001+	1+	1+	1
30~40	Male	10~12	9001+	1+	1+	2
12~18	Female	13+	5001~7000	0	1+	2
30~40	Female	13+	5001~7000	1+	1+	1
50~60	Male	13+	9001+	1+	0	3
60+	Male	13+	9001+	1+	0	2
50~60	Female	13+	5001~7000	0	0	1
30~40	Female	10~12	5001~7000	0	0	1
50~60	Male	13+	9001+	1+	0	3
30~40	Female	10~12	5001~7000	1+	1+	1
40~50	Female	10~12	5001~7000	1+	0	3
12~18	Female	10~12	5001~7000	0	1+	3
12~18	Female	13+	5001~7000	0	0	2
19~30	Female	10~12	5001~7000	0	1+	1
30~40	Male	10~12	9001+	1+	1+	7
30~40	Male	10~12	9001+	1+	0	1
19~30	Male	13+	9001+	1+	0	3
19~30	Female	10~12	5001~7000	0	1+	2
40~50	Female	10~12	5001~7000	1+	1+	1
40~50	Female	13+	5001~7000	1+	0	5
40~50	Female	10~12	5001~7000	0	1+	4
60+	Male	13+	9001+	1+	0	5
19~30	Female	10~12	5001~7000	1+	0	3
40~50	Female	10~12	5001~7000	0	1+	4
19~30	Male	10~12	9001+	1+	1+	1
50~60	Female	13+	5001~7000	0	1+	1
12~18	Female	13+	9001+	1+	0	4
40~50	Female	10~12	5001~7000	1+	1+	4
40~50	Female	10~12	5001~7000	0	0	3
30~40	Female	13+	9001+	1+	1+	4
12~18	Female	10~12	9001+	1+	0	5
19~30	Female	10~12	5001~7000	1+	0	2
50~60	Female	13+	5001~7000	1+	1+	5
12~18	Female	10~12	9001+	1+	1+	3
40~50	Female	10~12	9001+	1+	0	3
12~18	Female	10~12	9001+	1+	0	4
12~18	Female	10~12	9001+	1+	0	1
40~50	Female	10~12	9001+	1+	0	3
12~18	Female	10~12	5001~7000	0	0	3
12~18	Female	10~12	5001~7000	1+	1+	2
30~40	Female	10~12	5001~7000	0	0	4
19~30	Female	10~12	9001+	1+	0	2
50~60	Female	10~12	5001~7000	0	0	5
40~50	Female	13+	9001+	1+	1+	4
40~50	Female	13+	5001~7000	1+	0	4
12~18	Female	13+	9001+	1+	1+	1
40~50	Female	10~12	9001+	1+	1+	1
19~30	Female	13+	5001~7000	1+	0	4
40~50	Female	13+	5001~7000	1+	0	4
19~30	Female	13+	5001~7000	0	0	2
30~40	Female	13+	5001~7000	1+	0	7
40~50	Female	10~12	9001+	1+	1+	4
19~30	Female	13+	9001+	1+	1+	4
40~50	Female	13+	9001+	1+	0	2
19~30	Female	10~12	9001+	1+	1+	2
40~50	Female	10~12	9001+	1+	0	3
12~18	Female	10~12	9001+	1+	1+	2
50~60	Female	13+	9001+	1+	0	5
40~50	Female	10~12	5001~7000	0	1+	3
60+	Female	10~12	5001~7000	1+	0	2
30~40	Female	10~12	5001~7000	0	0	2
30~40	Female	10~12	9001+	1+	1+	2
19~30	Female	10~12	5001~7000	1+	1+	1
40~50	Female	10~12	9001+	1+	1+	5
60+	Female	10~12	5001~7000	1+	1+	2
30~40	Female	10~12	5001~7000	1+	1+	3
12~18	Female	13+	9001+	1+	0	1
40~50	Female	13+	9001+	1+	0	1
40~50	Female	13+	9001+	1+	1+	5
40~50	Female	13+	9001+	1+	1+	4
19~30	Male	13+	5001~7000	1+	0	2
30~40	Male	13+	5001~7000	0	0	4
19~30	Male	13+	5001~7000	0	1+	3
40~50	Female	10~12	9001+	1+	0	2
40~50	Female	13+	9001+	1+	1+	3
12~18	Female	10~12	9001+	1+	1+	4
60+	Male	10~12	5001~7000	1+	0	2
19~30	Male	10~12	5001~7000	0	0	1
30~40	Male	10~12	5001~7000	1+	1+	2
12~18	Male	10~12	5001~7000	1+	1+	4
30~40	Male	10~12	5001~7000	0	1+	2
40~50	Female	13+	9001+	1+	0	5
30~40	Male	13+	5001~7000	0	0	1
30~40	Male	10~12	5001~7000	0	0	2
50~60	Female	10~12	9001+	1+	1+	7
40~50	Female	10~12	9001+	1+	0	1
50~60	Female	10~12	9001+	1+	0	4
19~30	Female	10~12	9001+	1+	0	4
60+	Female	10~12	9001+	1+	0	4
50~60	Male	10~12	5001~7000	1+	0	3
50~60	Female	10~12	9001+	1+	0	3
40~50	Male	10~12	5001~7000	1+	1+	1
40~50	Male	13+	5001~7000	1+	0	1
40~50	Male	13+	5001~7000	0	1+	4
19~30	Female	13+	9001+	1+	1+	2
19~30	Female	10~12	9001+	1+	1+	3
60+	Female	10~12	9001+	1+	0	2
19~30	Female	10~12	9001+	1+	1+	1
30~40	Female	10~12	9001+	1+	1+	1
19~30	Male	10~12	5001~7000	1+	0	4
12~18	Male	10~12	5001~7000	0	1+	3
30~40	Female	10~12	9001+	1+	0	2
19~30	Male	13+	5001~7000	0	1+	2
40~50	Female	13+	9001+	1+	0	4
40~50	Female	10~12	9001+	1+	1+	2
40~50	Male	10~12	5001~7000	1+	1+	3
50~60	Male	13+	5001~7000	0	1+	1
30~40	Male	10~12	5001~7000	0	0	2
50~60	Male	10~12	5001~7000	1+	0	4
50~60	Male	13+	5001~7000	0	1+	1
19~30	Male	13+	5001~7000	0	0	2
19~30	Female	13+	9001+	1+	1+	2
19~30	Male	10~12	5001~7000	1+	0	3
60+	Female	10~12	9001+	1+	1+	2
40~50	Male	10~12	5001~7000	1+	1+	1
60+	Male	10~12	5001~7000	1+	0	3
50~60	Female	13+	9001+	1+	0	2
30~40	Male	10~12	5001~7000	1+	0	7
30~40	Male	10~12	5001~7000	1+	1+	2
50~60	Male	10~12	9001+	1+	1+	5
19~30	Male	10~12	5001~7000	0	0	4
50~60	Male	13+	9001+	1+	0	2
19~30	Male	10~12	9001+	1+	1+	7
50~60	Male	13+	5001~7000	1+	0	3
40~50	Male	13+	5001~7000	0	0	4
19~30	Male	13+	9001+	1+	1+	3
40~50	Male	10~12	9001+	1+	1+	1
50~60	Male	13+	5001~7000	0	1+	2
19~30	Male	13+	9001+	1+	1+	7
50~60	Male	10~12	5001~7000	0	0	2
60+	Male	10~12	5001~7000	1+	0	2
19~30	Male	10~12	5001~7000	1+	0	7
30~40	Male	10~12	5001~7000	0	0	2
19~30	Male	10~12	5001~7000	0	1+	7
12~18	Male	10~12	9001+	1+	0	1
30~40	Male	10~12	5001~7000	0	1+	1
30~40	Male	10~12	5001~7000	1+	1+	2
12~18	Male	10~12	9001+	1+	0	2
12~18	Male	10~12	9001+	1+	1+	3
50~60	Male	10~12	5001~7000	1+	0	2
19~30	Male	10~12	9001+	1+	0	5
40~50	Male	13+	9001+	1+	0	5
40~50	Male	10~12	9001+	1+	1+	1
12~18	Male	10~12	9001+	1+	1+	1
30~40	Female	13+	5001~7000	0	1+	1
12~18	Male	13+	9001+	1+	1+	2
19~30	Female	10~12	5001~7000	0	0	7
12~18	Male	13+	9001+	1+	1+	5
12~18	Female	10~12	5001~7000	0	0	2
40~50	Male	10~12	9001+	1+	1+	1
40~50	Male	13+	9001+	1+	1+	4
30~40	Male	10~12	9001+	1+	1+	1
30~40	Female	10~12	5001~7000	0	1+	3
40~50	Female	13+	5001~7000	1+	0	3
30~40	Female	10~12	5001~7000	1+	1+	5
12~18	Female	13+	5001~7000	0	1+	2
40~50	Female	13+	5001~7000	0	1+	1
50~60	Female	13+	5001~7000	1+	0	2
40~50	Female	13+	5001~7000	0	0	2
40~50	Male	10~12	9001+	1+	1+	2
30~40	Female	10~12	5001~7000	0	0	2
50~60	Female	10~12	5001~7000	0	0	2
30~40	Male	10~12	9001+	1+	0	3
40~50	Female	10~12	5001~7000	0	0	4
50~60	Female	10~12	5001~7000	0	0	2
19~30	Male	10~12	9001+	1+	0	1
19~30	Female	10~12	5001~7000	0	0	1
40~50	Male	10~12	9001+	1+	0	3
30~40	Male	10~12	9001+	1+	0	5
19~30	Male	10~12	9001+	1+	0	1
40~50	Male	10~12	9001+	1+	0	4
19~30	Female	10~12	5001~7000	1+	1+	1
30~40	Male	10~12	9001+	1+	1+	7
40~50	Female	13+	5001~7000	0	1+	2
12~18	Female	10~12	5001~7000	0	0	1
19~30	Female	10~12	5001~7000	0	1+	2
40~50	Female	13+	5001~7000	0	0	3
50~60	Male	10~12	9001+	1+	0	5
50~60	Male	10~12	9001+	1+	0	1
40~50	Female	10~12	5001~7000	1+	1+	1
30~40	Male	13+	9001+	1+	0	7
50~60	Female	13+	5001~7000	1+	0	1
19~30	Male	10~12	9001+	1+	0	3
30~40	Male	10~12	9001+	1+	0	4
40~50	Female	10~12	5001~7000	0	0	4
30~40	Male	10~12	9001+	1+	0	2
12~18	Female	10~12	5001~7000	1+	1+	2
12~18	Female	10~12	5001~7000	0	0	7
19~30	Female	13+	5001~7000	1+	0	1
19~30	Female	10~12	5001~7000	1+	1+	2
60+	Male	10~12	9001+	1+	0	4
19~30	Male	10~12	9001+	1+	0	4
40~50	Male	10~12	9001+	1+	0	2
30~40	Male	13+	9001+	1+	1+	1
30~40	Male	10~12	9001+	1+	1+	3
40~50	Female	10~12	5001~7000	0	0	2
19~30	Female	10~12	9001+	1+	0	4
40~50	Female	10~12	5001~7000	0	0	7
12~18	Female	10~12	9001+	1+	1+	3
50~60	Female	10~12	9001+	1+	1+	4
60+	Female	10~12	5001~7000	1+	1+	7
50~60	Female	13+	9001+	1+	1+	1
60+	Female	10~12	5001~7000	0	1+	7
60+	Female	10~12	5001~7000	0	1+	2
60+	Female	10~12	5001~7000	1+	0	3
19~30	Female	10~12	9001+	1+	1+	5
19~30	Female	13+	9001+	1+	0	2
40~50	Female	13+	9001+	1+	1+	1
12~18	Female	13+	9001+	1+	1+	3
30~40	Female	10~12	5001~7000	1+	1+	5
40~50	Female	10~12	9001+	1+	0	5
50~60	Female	10~12	9001+	1+	0	4
12~18	Female	10~12	5001~7000	1+	1+	3
12~18	Female	10~12	9001+	1+	0	3
12~18	Female	10~12	5001~7000	1+	0	2
50~60	Female	10~12	9001+	1+	0	4
30~40	Female	10~12	5001~7000	1+	0	1
19~30	Female	13+	5001~7000	0	0	4
19~30	Female	13+	5001~7000	0	0	2
12~18	Female	10~12	9001+	1+	0	1
30~40	Female	13+	9001+	1+	0	3
40~50	Female	10~12	9001+	1+	1+	2
30~40	Female	10~12	9001+	1+	1+	3
12~18	Female	10~12	9001+	1+	0	3
30~40	Female	10~12	5001~7000	0	0	7
40~50	Female	13+	5001~7000	0	0	5
60+	Female	10~12	9001+	1+	1+	3
60+	Female	13+	9001+	1+	1+	2
30~40	Female	10~12	9001+	1+	0	3
60+	Female	10~12	5001~7000	0	0	2
60+	Female	10~12	5001~7000	0	1+	3
30~40	Female	13+	9001+	1+	1+	3
19~30	Female	10~12	9001+	1+	1+	4
50~60	Female	10~12	9001+	1+	1+	2
60+	Female	13+	9001+	1+	1+	1
19~30	Female	10~12	9001+	1+	1+	2
30~40	Female	10~12	5001~7000	0	1+	1
19~30	Female	10~12	9001+	1+	1+	1
30~40	Female	10~12	9001+	1+	1+	5
19~30	Female	10~12	9001+	1+	1+	3
50~60	Female	10~12	9001+	1+	1+	1
30~40	Female	10~12	9001+	1+	1+	1
19~30	Female	13+	9001+	1+	1+	4
30~40	Male	10~12	9001+	1+	1+	1
19~30	Female	10~12	5001~7000	1+	1+	2
50~60	Male	13+	9001+	1+	1+	7
40~50	Male	13+	9001+	1+	1+	3
50~60	Male	10~12	9001+	1+	1+	3
12~18	Male	10~12	9001+	1+	1+	4
30~40	Male	10~12	5001~7000	1+	1+	4
50~60	Male	10~12	5001~7000	0	1+	2
30~40	Male	13+	5001~7000	1+	1+	4
30~40	Male	10~12	9001+	1+	1+	1
19~30	Male	10~12	5001~7000	0	1+	3
12~18	Male	13+	5001~7000	0	1+	2
30~40	Male	10~12	5001~7000	0	1+	2
30~40	Male	10~12	9001+	1+	1+	3
40~50	Male	13+	5001~7000	1+	1+	4
50~60	Male	10~12	5001~7000	0	1+	5
40~50	Male	10~12	5001~7000	1+	1+	4
12~18	Male	13+	9001+	1+	1+	1
50~60	Male	10~12	9001+	1+	1+	2
30~40	Male	10~12	5001~7000	1+	1+	3
40~50	Male	10~12	9001+	1+	1+	2
40~50	Male	10~12	9001+	1+	0	2
30~40	Male	10~12	5001~7000	1+	0	3
19~30	Male	10~12	5001~7000	1+	1+	3
50~60	Male	10~12	9001+	1+	0	4
19~30	Male	10~12	5001~7000	0	0	2
40~50	Male	13+	9001+	1+	1+	5
40~50	Male	10~12	5001~7000	1+	1+	2
30~40	Male	10~12	9001+	1+	1+	3
50~60	Male	10~12	5001~7000	0	0	3
30~40	Male	10~12	5001~7000	1+	1+	3
12~18	Male	10~12	5001~7000	1+	1+	3
40~50	Male	13+	9001+	1+	0	2
50~60	Male	10~12	5001~7000	1+	1+	4
12~18	Male	13+	5001~7000	0	0	7
40~50	Male	13+	9001+	1+	0	3
50~60	Male	10~12	9001+	1+	1+	1
60+	Male	13+	5001~7000	1+	0	2
40~50	Male	10~12	9001+	1+	1+	1
40~50	Male	10~12	9001+	1+	0	2
12~18	Male	13+	5001~7000	1+	1+	6
30~40	Male	10~12	5001~7000	0	1+	3
19~30	Male	10~12	5001~7000	1+	0	2
12~18	Male	10~12	5001~7000	1+	1+	6
19~30	Male	10~12	5001~7000	0	1+	1
19~30	Male	10~12	9001+	1+	0	4
60+	Male	10~12	9001+	1+	1+	7
40~50	Male	13+	5001~7000	0	0	3
19~30	Male	10~12	5001~7000	0	0	2
30~40	Male	13+	5001~7000	1+	0	6
50~60	Male	13+	9001+	1+	0	2
30~40	Male	10~12	5001~7000	0	1+	2
40~50	Male	10~12	5001~7000	1+	0	5
50~60	Male	10~12	9001+	1+	1+	2
40~50	Male	10~12	9001+	1+	0	5
60+	Male	10~12	5001~7000	0	0	4
30~40	Male	13+	5001~7000	1+	0	5
40~50	Male	10~12	5001~7000	0	0	1
50~60	Male	10~12	9001+	1+	1+	4
12~18	Male	10~12	9001+	1+	1+	2
50~60	Male	10~12	9001+	1+	1+	1
40~50	Male	10~12	5001~7000	1+	1+	1
60+	Male	13+	5001~7000	1+	0	3
19~30	Male	10~12	9001+	1+	1+	6
30~40	Male	13+	5001~7000	0	0	2
60+	Male	10~12	9001+	1+	0	5
19~30	Male	10~12	5001~7000	1+	1+	3
50~60	Male	10~12	9001+	1+	0	4
40~50	Male	13+	9001+	1+	1+	2
30~40	Male	10~12	5001~7000	0	0	6
19~30	Male	10~12	5001~7000	1+	0	4
30~40	Male	10~12	9001+	1+	0	2
60+	Male	10~12	9001+	1+	0	2
30~40	Male	10~12	5001~7000	1+	0	2
30~40	Male	13+	9001+	1+	1+	5
50~60	Male	13+	5001~7000	0	1+	4
30~40	Male	10~12	9001+	1+	1+	1
50~60	Female	13+	7001~9000	1+	1+	2
19~30	Female	13+	7001~9000	1+	0	5
40~50	Male	13+	9001+	1+	1+	3
30~40	Male	10~12	9001+	1+	1+	3
30~40	Male	10~12	9001+	1+	1+	5
30~40	Male	13+	9001+	1+	0	5
40~50	Female	13+	7001~9000	1+	0	3
30~40	Female	13+	7001~9000	1+	1+	1
19~30	Female	10~12	7001~9000	1+	1+	1
40~50	Female	10~12	7001~9000	1+	1+	3
50~60	Female	10~12	7001~9000	1+	0	2
19~30	Female	10~12	7001~9000	1+	0	1
60+	Male	10~12	9001+	1+	0	6
19~30	Male	10~12	9001+	1+	1+	3
19~30	Female	10~12	7001~9000	1+	0	3
19~30	Female	13+	7001~9000	1+	1+	6
50~60	Male	10~12	9001+	1+	1+	2
30~40	Male	13+	9001+	1+	0	1
40~50	Male	10~12	9001+	1+	1+	1
19~30	Female	10~12	7001~9000	1+	0	3
60+	Male	13+	9001+	1+	1+	2
60+	Male	13+	9001+	1+	0	7
40~50	Female	10~12	7001~9000	1+	1+	3
50~60	Male	10~12	9001+	1+	1+	5
12~18	Female	13+	7001~9000	1+	0	7

## Sheet: Observed variables
Observed variables	Count of respondents in Likert scale
	1	2	3	4	5	6	7
CO1	17	42	23	295	317	186	92
CO2	34	46	145	115	266	254	112
CO3	38	55	110	393	228	127	21
FL1	42	21	61	547	157	118	26
FL2	97	77	67	364	189	97	81
FL3	17	42	51	321	184	197	160
PB1	47	102	72	317	202	133	99
PB2	15	24	105	451	161	129	87
PB3	24	54	73	491	148	113	69
PE1	16	32	80	595	155	69	25
PE2	87	49	132	358	192	71	83
PE3	61	79	79	422	154	89	88
SE1	103	92	80	362	203	77	55
SE2	27	69	123	334	240	118	61
SE3	57	56	115	415	187	131	11
UW1	54	102	92	384	185	133	22
UW2	93	34	87	370	231	115	42
UW3	69	96	118	362	188	61	78
